# Supplementary material for: Immunomodulatory Potential of a Composite Amniotic Membrane Hydrogel for Wound Healing: Effects on Macrophage Cytokine Secretion
Source: Biomedicines. 2025 Oct 21;13(10):2574. doi: 10.3390/biomedicines13102574 (PMC12562051; doi:10.3390/biomedicines13102574)
Supplement: Supplementary file 1 [file biomedicines-13-02574-s001.zip]

Archive with 1 entries (1 files):
- biomedicines-3851884-supplementary.pdf
